# Supplementary material for: Diffusion-Based Design of Multi-Layered Ophthalmic Lenses for Controlled Drug Release
Source: PLoS One. 2016 Dec 9;11(12):e0167728. doi: 10.1371/journal.pone.0167728 (PMC5147977; doi:10.1371/journal.pone.0167728)
Supplement: S1 Data — (XLSX) [file pone.0167728.s001.xlsx]

## Sheet: Fig5
	Levofloxacin					Chlorhexidine
	Time (hrs)					Time (hrs)
	1	0.401448	0.422232			1	0.184313	0.17163
	2	0.545296	0.522007			3	0.408318	0.434478
	3	0.652348	0.663938			4	0.480484	0.511491
	4	0.754862	0.743815			5	0.535214	0.592051
	5	0.814922	0.822379			6	0.579947	0.642586
	6	0.853676	0.859602			7	0.582504	0.680386
	8	0.898375	0.900741			24	0.901536	0.913878
	24	0.975755	0.964097			48	0.982332	0.973859
	48	0.980871	0.988089

## Sheet: Fig6
	Time (hrs)	Mt/MTOTAL
	1	0.11116
	3	0.10396
	6	0.110984
	23	0.22269
	46	0.400704
	120	0.631341
	144	0.687944

## Sheet: Fig7
	Levofloxacin				Chlorhexidine
		lens#1	lens#2			lens#1	lens#2
	Time (hrs)	Mt/MTOTAL			Time (hrs)	Mt/MTOTAL
	5	0.110984	0.00656245		6	0.0559998	0.00558782
	24	0.22269	0.0464132		24	0.175717	0.0282034
	48	0.400704	0.137687		72	0.415616	0.153566
	120	0.631341	0.338306		144	0.669475	0.313923
	144	0.687944	0.383608
